# Supplementary material for: A Network Approach to Predict Pathogenic Genes for Fusarium graminearum
Source: PLoS One. 2010 Oct 4;5(10):e13021. doi: 10.1371/journal.pone.0013021 (PMC2949387; doi:10.1371/journal.pone.0013021)
Supplement: Table S2 — GeneName is all of the genes which is connected with seed genes, GeneWeight is the weight for every nodes, DiseaseNum is the number of seed genes which are connected by genes in GeneName column. (0.03 MB XLS) [file pone.0013021.s003.xls]

## Sheet: Supplement
Table S2 - Weight for every nodes which is connected with seed genes
GeneName is all of the genes which is connected with seed genes
GeneWeight is the weight for every nodes
DiseaseNum is the number of seed genes which are connected by genes in GeneName column
GeneName	GeneWeight	DiseaseNum
FGSG_07329	3.69682	4
FGSG_05393	3.69623	4
FGSG_00536	3.68344	4
FGSG_00337	3.65606	4
FGSG_10066	3.62817	4
FGSG_01288	3.52792	4
FGSG_11064	3.51902	4
FGSG_05737	3.51756	4
FGSG_11878	3.49919	4
FGSG_12149	3.48465	4
FGSG_04054	3.48013	4
FGSG_00786	3.47561	4
FGSG_03132	3.47286	4
FGSG_04910	3.42778	4
FGSG_08906	3.42211	4
FGSG_06266	3.33973	4
FGSG_08607	3.32822	4
FGSG_04286	3.30981	4
FGSG_00760	3.30556	4
FGSG_01338	3.30546	4
FGSG_04484	3.27233	4
FGSG_03284	3.26959	4
FGSG_06878	3.22525	4
FGSG_07855	3.22423	4
FGSG_02488	3.2186	4
FGSG_08729	3.21744	4
FGSG_02795	3.19209	4
FGSG_08731	3.17485	4
FGSG_07295	3.14095	4
FGSG_07409	3.13904	4
FGSG_05549	3.11878	4
FGSG_05406	3.08616	4
FGSG_11614	3.06532	4
FGSG_04770	3.05839	4
FGSG_10591	3.05396	4
FGSG_01506	3.02426	4
FGSG_01559	2.99883	4
FGSG_00677	2.99035	4
FGSG_07423	2.97117	4
FGSG_08468	2.96349	4
FGSG_02838	2.95044	4
FGSG_03146	2.93639	4
FGSG_04947	2.92804	4
FGSG_13944	2.88958	4
FGSG_09271	2.68512	3
FGSG_02399	2.64103	4
FGSG_10251	2.52083	3
FGSG_09988	2.50698	3
FGSG_02648	2.50038	3
FGSG_05698	2.41113	3
FGSG_05038	2.2921	3
FGSG_04618	1.9366	3
FGSG_09870	1.87638	3
FGSG_10894	1.87196	2
FGSG_09660	1.85344	2
FGSG_09778	1.84657	2
FGSG_10804	1.72383	2
FGSG_02584	1.7017	2
FGSG_07335	1.64888	2
FGSG_11979	1.56557	2
FGSG_09690	1.46225	4
FGSG_00838	1.08543	3
FGSG_10822	1.0486	2
FGSG_03947	0.987941	1
FGSG_02943	0.985576	1
FGSG_06939	0.985191	1
FGSG_00414	0.984872	1
FGSG_12489	0.98467	1
FGSG_03826	0.984435	1
FGSG_13007	0.983505	1
FGSG_10113	0.983445	1
FGSG_07080	0.983187	1
FGSG_05512	0.982588	1
FGSG_08773	0.981873	1
FGSG_07109	0.980887	1
FGSG_06179	0.979456	1
FGSG_03173	0.978837	1
FGSG_03012	0.978813	1
FGSG_05008	0.978281	1
FGSG_08254	0.977833	1
FGSG_03101	0.977457	1
FGSG_01711	0.976814	1
FGSG_13984	0.976656	1
FGSG_09619	0.976506	1
FGSG_10399	0.975977	1
FGSG_07911	0.975662	1
FGSG_10011	0.975502	1
FGSG_10892	0.97498	1
FGSG_06437	0.974744	1
FGSG_04295	0.974608	1
FGSG_09902	0.974606	1
FGSG_13166	0.974286	1
FGSG_08098	0.97425	1
FGSG_11604	0.974012	1
FGSG_03687	0.974	1
FGSG_05935	0.973925	1
FGSG_11162	0.973849	1
FGSG_03235	0.973783	1
FGSG_11361	0.973126	1
FGSG_09181	0.972991	1
FGSG_01115	0.972913	1
FGSG_02003	0.972811	1
FGSG_04111	0.972771	1
FGSG_03601	0.972626	1
FGSG_08307	0.972475	1
FGSG_13756	0.972021	1
FGSG_03901	0.971177	1
FGSG_05281	0.970977	1
FGSG_03672	0.970797	1
FGSG_09099	0.969954	1
FGSG_06465	0.969803	1
FGSG_04189	0.96979	1
FGSG_00082	0.969749	1
FGSG_09754	0.969677	1
FGSG_07096	0.969654	1
FGSG_11386	0.969031	1
FGSG_03095	0.968924	1
FGSG_11018	0.968069	1
FGSG_12140	0.967874	1
FGSG_00032	0.967289	1
FGSG_12444	0.967046	1
FGSG_05040	0.966293	1
FGSG_12397	0.966072	1
FGSG_08553	0.966064	1
FGSG_06861	0.965694	1
FGSG_05410	0.964049	1
FGSG_00610	0.963972	1
FGSG_09638	0.962905	1
FGSG_02944	0.962744	1
FGSG_00644	0.962501	1
FGSG_03127	0.962202	1
FGSG_05743	0.962115	1
FGSG_00301	0.961312	1
FGSG_11886	0.960395	1
FGSG_00968	0.959745	1
FGSG_03016	0.959099	1
FGSG_06543	0.954808	1
FGSG_08724	0.952903	1
FGSG_10231	0.952186	1
FGSG_12921	0.951511	1
FGSG_00972	0.950783	1
FGSG_07200	0.948227	1
FGSG_02761	0.947454	1
FGSG_08638	0.946176	1
FGSG_01174	0.945561	1
FGSG_12975	0.94469	1
FGSG_07288	0.944664	1
FGSG_08919	0.943927	1
FGSG_02015	0.94366	1
FGSG_00298	0.94267	1
FGSG_06297	0.94231	1
FGSG_01291	0.941821	1
FGSG_06737	0.941048	1
FGSG_09775	0.93987	1
FGSG_03583	0.939333	1
FGSG_07380	0.938922	1
FGSG_04044	0.938606	1
FGSG_03039	0.938471	1
FGSG_01391	0.937765	1
FGSG_09299	0.936902	1
FGSG_05977	0.93471	1
FGSG_10276	0.932436	1
FGSG_10713	0.929805	1
FGSG_02616	0.926199	1
FGSG_06370	0.926187	1
FGSG_03243	0.922682	1
FGSG_11112	0.922223	1
FGSG_00408	0.917017	1
FGSG_08522	0.91498	1
FGSG_03000	0.913122	1
FGSG_13544	0.911654	1
FGSG_10669	0.909373	1
FGSG_11229	0.908067	1
FGSG_01016	0.90757	1
FGSG_13655	0.906545	1
FGSG_09843	0.902517	1
FGSG_06718	0.902326	1
FGSG_02145	0.901015	1
FGSG_10122	0.900551	1
FGSG_05865	0.900453	1
FGSG_03209	0.899882	1
FGSG_00900	0.898445	1
FGSG_07261	0.897705	1
FGSG_09398	0.896876	1
FGSG_10511	0.896689	1
FGSG_05091	0.896608	1
FGSG_00694	0.895428	1
FGSG_04677	0.89524	1
FGSG_09358	0.891586	1
FGSG_07011	0.889358	1
FGSG_03612	0.888598	1
FGSG_06675	0.887812	1
FGSG_10723	0.879869	1
FGSG_01392	0.877643	1
FGSG_10905	0.876011	1
FGSG_13257	0.871054	1
FGSG_08421	0.867256	1
FGSG_07251	0.864506	1
FGSG_01014	0.864375	1
FGSG_06228	0.85978	1
FGSG_09435	0.85893	1
FGSG_04504	0.854632	1
FGSG_12119	0.844841	1
FGSG_06836	0.842716	1
FGSG_11280	0.841879	1
FGSG_06057	0.841111	1
FGSG_11196	0.840131	1
FGSG_09491	0.838041	1
FGSG_08721	0.837994	1
FGSG_06406	0.837043	1
FGSG_06818	0.836122	1
FGSG_01092	0.834544	1
FGSG_13219	0.832563	1
FGSG_03129	0.825231	1
FGSG_02014	0.824824	1
FGSG_00559	0.823458	1
FGSG_01223	0.819826	1
FGSG_01659	0.812721	1
FGSG_05216	0.810158	1
FGSG_06979	0.805822	1
FGSG_08761	0.803002	1
FGSG_09425	0.791211	1
FGSG_06999	0.767948	1
FGSG_01273	0.762305	1
FGSG_01425	0.759542	1
FGSG_07194	0.749401	1
FGSG_00323	0.747812	1
FGSG_07468	0.747358	1
FGSG_04848	0.743809	1
FGSG_00822	0.738511	1
FGSG_03762	0.705817	1
FGSG_06348	0.695392	1
FGSG_02780	0.679654	1
FGSG_09535	0.675697	1
FGSG_05132	0.671459	1
FGSG_11626	0.667386	1
FGSG_08560	0.645286	1
FGSG_01464	0.632062	1
FGSG_05299	0.626369	1
FGSG_09465	0.625868	1
FGSG_11599	0.624481	1
FGSG_09122	0.612581	1
FGSG_06116	0.595721	1
FGSG_00460	0.585471	1
FGSG_03530	0.543397	1
FGSG_05337	0.539057	1
FGSG_08573	0.527123	1
FGSG_02022	0.517039	1
FGSG_09857	0.513553	1
FGSG_01603	0.487118	1
FGSG_06542	0.462174	1
FGSG_07233	0.441128	1
FGSG_05326	0.42487	1
FGSG_08811	0.405007	2
FGSG_09530	0.386522	1
FGSG_05433	0.378446	1
FGSG_05778	0.342014	1
FGSG_09815	0.263396	1
FGSG_00637	0.191919	1
FGSG_06744	0.14725	1
FGSG_06019	0.088466	1
FGSG_04512	0.082934	1
FGSG_09041	0.056195	1
